# Supplementary material for: An Early Diagnostic Clue for COL18A1- and LAMA1-Associated Diseases: High Myopia With Alopecia Areata in the Cranial Midline
Source: Front Cell Dev Biol. 2021 Jun 25;9:644947. doi: 10.3389/fcell.2021.644947 (PMC8267009; doi:10.3389/fcell.2021.644947)
Supplement: Supplementary file 1 [file Table_1.XLSX]

## Sheet: Sheet1
Supplementary Table 1. Gene list of the target exon sequencing panel
Gene name	Gene ID
AAAS	8086
ABCA4	24
ABCC6	368
ABHD12	26090
ACBD5	91452
ACOX1	51
ACTA2	59
ACVRL1	94
ADAM9	8754
ADAMTS18	170692
AGXT	189
AHI1	54806
AIPL1	23746
ALDH3A2	224
ALG3	10195
ALMS1	7840
ANTXR1	84168
AP3B1	8546
APC	324
APOB	338
ARHGAP31	57514
ARL13B	200894
ARL2BP	23568
ARL6	84100
ARMS2	387715
ATF6	22926
ATIC	471
ATOH7	220202
ATR	545
ATXN7	6314
B3GALNT2	148789
BBIP1	92482
BBS1	582
BBS10	79738
BBS12	166379
BBS2	583
BBS4	585
BBS5	129880
BBS7	55212
BBS9	27241
BCS1L	617
BEST1	7439
BLOC1S3	388552
BLOC1S6	18457
BRAF	673
C10orf11	83938
C12orf65	91574
C1QTNF5	114902
C2	717
C21orf2	755
C2orf71	388939
C3	718
C8orf37	157657
CA4	762
CABP4	57010
CACNA1F	778
CACNA2D4	93589
CAPN5	726
CC2D2A	57545
CDH23	64072
CDH3	1001
CDHR1	92211
CEP164	22897
CEP250	11190
CEP290	80184
CEP41	95681
CERKL	375298
CFB	629
CFH	3075
CHD7	55636
CHM	1121
CHMP1A	5119
CIB2	10518
CISD2	493856
CLCN7	1186
CLDN19	149461
CLN3	1201
CLN5	1203
CLN6	54982
CLRN1	7401
CNGA1	1259
CNGA3	1261
CNGB1	1258
CNGB3	54714
CNNM4	26504
COL11A1	1301
COL11A2	1302
COL18A1	80781
COL1A1	1277
COL2A1	1280
COL4A1	1282
COL4A3	1285
COL4A5	1287
COL9A1	1297
COL9A2	1298
CP	1356
CRB1	23418
CRX	1406
CRYGC	1420
CSPP1	79848
CST3	1471
CTSH	1512
CYP4V2	285440
DFNB31	25861
DHDDS	79947
DHX38	9785
DMD	1756
DOCK6	57572
DRAM2	128338
DTHD1	401124
DTNBP1	84062
EFEMP1	2202
EIF2B4	8890
EIF2B5	8893
ELOVL4	6785
EMC1	23065
EPM2A	7957
ERBB3	2065
ERCC2	2068
ERCC3	2071
ERCC5	2073
ERCC6	2074
ERCC8	1161
EYS	346007
FAM161A	84140
FBLN5	10516
FBN2	2201
FKRP	79147
FKTN	2218
FLVCR1	28982
FSCN2	25794
FXN	2395
FZD4	8322
GDF6	392255
GM2A	2760
GNAT1	14685
GNAT2	14686
GNPTG	84572
GP1BA	2811
GPR125	166647
GPR143	4935
GPR179	440435
GPR98	84059
GRK1	6011
GRM6	2916
GUCA1A	2978
GUCA1B	2979
GUCY2D	3000
HARS	15115
HESX1	8820
HEXA	3073
HGSNAT	138050
HK1	3098
HMCN1	83872
HMX1	3166
HPS1	3257
HPS3	84343
HPS4	89781
HPS5	11234
HPS6	79803
HTRA1	5654
IDH3B	3420
IFT140	9742
IFT172	26160
IFT27	11020
IKBKG	8517
IMPDH1	3614
IMPG1	3617
IMPG2	50939
INPP5E	56623
INVS	27130
IQCB1	9657
ITM2B	9445
JAG1	182
KCNJ13	3769
KCNV2	169522
KIAA1549	57670
KIF11	3832
KIF7	374654
KIZ	55857
KLHL7	55975
KRIT1	889
LAMA1	284217
LAMB2	3913
LARGE	9215
LCA5	167691
LOXL3	84695
LRAT	9227
LRIT3	345193
LRP2	4036
LRP5	4041
LRPAP1	4043
LUM	4060
LZTFL1	54585
MAK	4117
MEF2C	4208
MERTK	10461
MFN2	9927
MFRP	83552
MIR204	406987
MITF	4286
MKKS	8195
MKS1	54903
MPLKIP	136647
MSX2	4488
MTTP	4547
MVK	4598
MYO5A	4644
MYO7A	4647
NBAS	51594
NDP	4693
NEK2	4751
NEUROD1	4760
NMNAT1	64802
NPHP1	4867
NPHP3	27031
NPHP4	261734
NR2E3	10002
NR2F1	7025
NRL	4901
NYX	60506
OAT	4942
OCA2	4948
OFD1	8481
OPA1	4976
OPA3	80207
OPN1LW	5956
OPN1MW	2652
OPN1SW	611
OPTC	26254
OTX2	5015
P3H2	55214
PANK2	80025
PAX2	5076
PAX6	5080
PCDH15	65217
PCYT1A	5130
PDE6A	5145
PDE6B	5158
PDE6C	5146
PDE6D	5147
PDE6G	5148
PDE6H	5149
PDZD7	79955
PEPD	5184
PEX1	5189
PEX14	5195
PEX2	5828
PEX5	5830
PEX6	5190
PEX7	5191
PGK1	5230
PHYH	5264
PIEZO2	63895
PIGL	9487
PITPNM3	83394
PITX3	5309
PLA2G5	5322
PLK4	10733
PNPLA6	10908
POC1B	282809
POMGNT1	55624
PON1	5444
PORCN	64840
PPT1	5538
PQBP1	10084
PRCD	768206
PROM1	8842
PRPF3	9129
PRPF31	26121
PRPF4	9128
PRPF6	24148
PRPF8	10594
PRPH2	5961
PRPS1	5631
PRSS56	646960
PTEN	5728
PXMP3	5828
RAB18	22931
RAB28	9364
RAB3GAP1	22930
RAB3GAP2	25782
RAX2	84839
RB1	5925
RBP3	5949
RBP4	5950
RD3	343035
RDH11	51109
RDH12	145226
RDH5	5959
RGR	5995
RGS9	8787
RGS9BP	388531
RHO	6010
RIMS1	22999
RLBP1	6017
ROM1	6094
RP1	6101
RP1L1	94137
RP2	6102
RP9	6100
RPE65	6121
RPGR	6103
RPGRIP1	57096
RPGRIP1L	23322
RPIA	22934
RRM2B	50484
RS1	6247
SAG	6295
SALL2	6297
SCO2	9997
SDCCAG8	10806
SEMA3E	9723
SEMA4A	64218
SIX6	4990
SLC24A1	9187
SLC38A8	146167
SLC39A5	283375
SLC45A2	51151
SLC7A14	57709
SNRNP200	23020
SOX2	6657
SPATA7	55812
SRD5A3	79644
STRA6	64220
TACO1	51204
TBC1D20	128637
TCTN3	26123
TEAD1	7003
TGFB1	7040
TGFB2	7042
TGFB3	7043
TIMM8A	1678
TIMP3	7078
TLR3	7098
TLR4	7099
TMEM126A	84233
TMEM138	51524
TMEM216	51259
TMEM237	65062
TMEM5	10329
TNFRSF11B	4982
TOPORS	10210
TP53	7157
TPP1	1200
TREX1	11277
TRIM32	22954
TRIM37	4591
TRPM1	4308
TSC1	7248
TSC2	7249
TSPAN12	23554
TTC8	123016
TTLL5	23093
TTPA	7274
TTR	7276
TUB	7275
TUBA8	51807
TUBB	203068
TUBB2B	347733
TUBGCP4	27229
TUBGCP6	85378
TULP1	7287
TYR	7299
TYRP1	7306
UBE3A	7337
UBE3B	89910
UCHL1	7345
UNC119	9094
UNC45B	146862
USH1C	10083
USH1G	124590
USH2A	7399
VCAN	1462
VHL	7428
VPS13B	157680
VSX2	12677
WDPCP	51057
WDR19	57728
WFS1	7466
XPA	7507
YAP1	10413
ZNF408	79797
ZNF423	23090
ZNF513	130557
ZNF644	84146
