# Supplementary material for: An Early Diagnostic Clue for COL18A1- and LAMA1-Associated Diseases: High Myopia With Alopecia Areata in the Cranial Midline
Source: Front Cell Dev Biol. 2021 Jun 25;9:644947. doi: 10.3389/fcell.2021.644947 (PMC8267009; doi:10.3389/fcell.2021.644947)
Supplement: Supplementary file 2 [file Table_2.xlsx]

## Sheet: Sheet1
Supplementary Table 2. The primers used for minigene assay and RT-PCR
Primers name	5’- -3’
MINI-N-COL18A1-KpnI-F	GCTTGGTACCatgGGTCCCAAGGGAGAGAGCATC
MINI-N-COL18A1-BamHI-R	TAGTGGATCCtgcccccatgagcaccatgg
pcDNA3.1-COL18A1-KpnI-F	GCTTGGTACCatgGGTCCCAAGGGAGAGAGCATC
pcDNA3.1-COL18A1-BamHI-R	TAGTGGATCCCTGGACCTTCCGGAACCCGTTC
COL18A1-MUT-F	cctcgtgtggcttcgCGTTCCCGGCCCTCC
COL18A1-MUT-R	GGAGGGCCGGGAACGcgaagccacacgagg
49029-COL18A1-F	agtcccagcctgtgcaggcag
49321-COL18A1-F	ccatcagtcctgaaagactc
50763-COL18A1-R	ctcgtcccgtcaggcgccttg
51125-COL18A1-R	gatgtcacaggccgtttcggc
MUT1-F	GTGATGCAGGACAGAAAGGCG
MUT1-R	GCAAGGCGGCCACTTCATTG
MUT2-F	CCTCCAGGGACTCCTGTTTAC
MUT2-R	GCAAGGCGGCCACTTCATTG
