# Supplementary material for: An Early Diagnostic Clue for COL18A1- and LAMA1-Associated Diseases: High Myopia With Alopecia Areata in the Cranial Midline
Source: Front Cell Dev Biol. 2021 Jun 25;9:644947. doi: 10.3389/fcell.2021.644947 (PMC8267009; doi:10.3389/fcell.2021.644947)
Supplement: Supplementary file 3 [file Table_3.XLSX]

## Sheet: Sheet1
Supplementary Table 3. The clinical manifestation summary of available PBS patients with LAMA1 muations
ID	gender	allele1	allele2	consquence-1	consquence-2	Diagnositic	ocular finding			Other finding	Reference
		allele1	allele2	consquence		Cerebellar finding	eye movement	retina	referactive error
Patient 15	F	c.164A>T	c.2108C>T	p.H55L	p.A703V	PBS	Ny,OMA	Yes	HM	No	(Micalizzi et al., 2016)
Patient 10	F	c.470C>G	g.6999443_6999910del	p.S157*	p.F1462Lfs*1	PBS	OMA	NA	HM	No	(Micalizzi et al., 2016)
UW163-3	F	c.555T>G	c.2816_2817delAT	p.Y185*	p.Tyr939Leufs*27	Cerebellar dysplasia	OMA	Cones more affected than rods on ERG	Myopia	No	(Aldinger et al., 2014)
UW163-4	F	c.555T>G	c.2816_2817delAT	p.Y185*	p.Tyr939Leufs*27	Cerebellar dysplasia	OMA,Str,Ny	Chorioretinal atrophy, cones worse than rods on ERG	HM	No	(Aldinger et al., 2014)
CA0035	F	c.588+2T>G	c.588+2T>G	IVS4 ds T-G +2		Cerebellar dysplasia with cysts	OMA,Str,Ny	Atrophy	HM	No	(Aldinger et al., 2014)
UPN-1223	M	c.664C>T	p.R222*			PBS	NA	Atrophy	NA	dry skin,brain malformations and hypotonia	(Monies et al., 2019)
NA	M	c.664C>T	c.2331C>G	p.Arg222*	p.Tyr777*	PBS	Ny,Str	Chorioretinal scars, and pigmented atrophic retinal holes	HM	retinal vasculopathy	(Marlow et al., 2018)
NA	F	c.664C>T	c.2331C>G	p.Arg222*	p.Tyr777*	PBS	ny,Str	Retina pigment mottling	HM	retinal vasculopathy	(Marlow et al., 2018)
NA	F	c.1243delC	p.(His415Ilefs*78)			PBS	NA	NA	NA	No	(Al-Dewik et al., 2019)
Patient 8	M	c.1774_1775insTTCATAAT	c.6348dupT	p.S592Ffs*9	p.K2117*	PBS	Ny,OMA	Yes	HM	No	(Micalizzi et al., 2016)
Patient 2	F	c.2160T>A	c.5985_5991delGATACTT	p.C720*	p.Ile1996Glufs*7	PBS	Ny,OMA	Degeneration of peripheral retina	NA	Tics and Anxiety	(Vilboux et al., 2016)
Patient 7	F	c.2755G>C	c.1711_1712del	p.G919R	p.Ala571ProfsTer8	Intellectual disability/developmental delay	NA	NA	NA	No	(Yan et al., 2019)
Patient 13	M	c.2935delA	c.2616delG	p.R979Gfs*45	p.K872Nfs*23	PBS	Str	NA	NA	No	(Micalizzi et al., 2016)
Patient 2	F	c.2935delA		p.R979Gfs*45		PBS	OMA	NA	Hypermetr	No	(Micalizzi et al., 2016)
Patient 4*	F	c.2935delA		p.R979Gfs*45		PBS	OMA	NA	NA	No	(Micalizzi et al., 2016)
Patient 5*	F	c.2935delA		p.R979Gfs *45		PBS	NA	NA	NA	No	(Micalizzi et al., 2016)
Patient 6*	M	c.2935delA		p.R979Gfs *45		PBS	NA	NA	NA	No	(Micalizzi et al., 2016)
Patient 7*	M	c.2935delA		p.R979Gfs*45		PBS	str	NA	NA	No	(Micalizzi et al., 2016)
Patient 9	F	c.2935delA		p.R979Gfs*45		PBS	OMA	yes	HM	No	(Micalizzi et al., 2016)
Patient 11	M	c.2935delA		p.R979Gfs*45		PBS	OMA	yes	HM	No	(Micalizzi et al., 2016)
Patient 17	M	c.2935delA hom		p.R979Gfs*45		PBS	Str,OMA	NA	HM	No	(Micalizzi et al., 2016)
UW162	M	c.2986delA	c.7965-15_7965-3del13	p.Thr996Hisfs*28		Cerebellar dysplasia with cysts	Str,Ny	Absent pigment	Myopia	No	(Aldinger et al., 2014)
Couple C002-SON	M	c.3597del		p.Asp1200Thrfs*38		PBS	NA	Described as ocular albinism	NA	No	(Kirk et al., 2019)
Patient 16	M	c.3919C>T hom		p.R1307*		PBS	Str,OMA	NA	HM	No	(Micalizzi et al., 2016)
19618	F	c.4171_4172del		p.Arg1391Glyfs*19		PBS	Str	RD	HM	Alopecia areata appeared in the midline of the parietal region	this study
19618-2	M	c.4171_4172del		p.Arg1391Glyfs*19		PBS	Str	RD	HM	Alopecia areata appeared in the midline of the parietal region	this study
5176	M	c.4579C>T	c.1487dup	p.Gln1527*	p.Asn496Lysfs*15	PBS	Str	RD	HM	Alopecia areata appeared in the midline of the parietal region	this study
Patient 12	F	c.4663+1G>C	c.1404_1405delAG	Splice /	p.G469Afs*5	PBS	Str, Ny,OMA	NA	NA	No	(Micalizzi et al., 2016)
fetus	NA	c.4663+1G>C	~48 kb incl. ex. 7-33	IVS32 ds G-C +1		ventriculomegaly	NA	NA	NA	No	(Chen et al., 2020)
Patient 3	M	c.4676delA	c.7180C>T	p.E1559Gf*3	p.R2394*	PBS	str, ny,OMA	NA	HM	No	(Micalizzi et al., 2016)
M183	NA	c.4715delG	c.4715delG	p.Gly1572Valfs*7		Intellectual disability	strabismus	NA	NA	No	(Najmabadi et al., 2011)
NA	F	c.5661-2A>G		IVS39 as A-G -2		No cerebellar involvement	NA	ERG abnormality	NA	Severe arthrogryposis, feeding difficulties	(Amer Ammari et al., 2018)
7856	M	c.6151C>T	c.1494_1504del	p.Arg2051*	p.Gly499Valfs*8		Str	RD	HM	Alopecia areata appeared in the midline of the parietal region	this study
UW154	F	c.6345+3G>C	c.7965-15_7965-3del13	IVS44 ds G-C +3		Cerebellar dysplasia with cysts	Str, Ny	Thinned	HM	No	(Aldinger et al., 2014)
UW160-3	F	c.6701delC	c.768+1G>A/c.8557-1G>C	p.Pro2234Leufs*9	IVS59 as G-C -1	Cerebellar dysplasia with cysts	Str,OMA	Peripheral degeneration,macular heterotopia,increased pigment	HM	No	(Aldinger et al., 2014)
UW160-4	M	c.6701delC	c.768+1G>A/c.8557-1G>C	p.Pro2234Leufs*9	IVS5 ds G-A +1/IVS59 as G-C -1	Cerebellar dysplasia with cysts	Str,amblyopia	Atrophy	HM	No	(Aldinger et al., 2014)
Patient 1-1	M	c.6701delC	c.768+1G>A/c.8557-1G>C	IVS5 ds G-A +1/IVS59 as G-C -1	p.Pro2234Leufs*9	PBS	Ny,OMA,str	retinal dystrophy on ERG ; chorioretinal atrophy	HM	Tics and Anxiety	(Vilboux et al., 2016)
Patient 1-2	F	c.6701delC	c.768+1G>A/c.8557-1G>C	IVS5 ds G-A +1/IVS59 as G-C -1	p.Pro2234Leufs*9	PBS	Ny,Str	Chorioretinal atrophy	HM	Tics	(Vilboux et al., 2016)
13DG0441	NA	c.7160G>A;		p.Trp2387*		PBS	NA	RD	NA	No	(Patel et al., 2016)
Patient 1	M	c.8556+1G>A		Splice		PBS	Str,OMA	NA	HM	No	(Micalizzi et al., 2016)
NA	NA	c.8556+1G>A	IVS59 ds G-A +1			PBS	NA	NA	NA	No	(Strauss et al., 2018)
NA	NA	c.8556+1G>A	IVS59 ds G-A +1			PBS	NA	NA	NA	No	(Crowgey et al., 2019)
Patient 14	F	c.8761C>T	g.6942238_6943401del	p.R2921* p.V2929Sfs?		PBS	Ny,OMA	NA	Hypermetr	No	(Micalizzi et al., 2016)
NA	F	c.8761C>T		p.R2921*	exon 62–63 deletion	PBS	Ny,OMA	NA	NA	Head titubation	(Masson et al., 2017)
Patient 18	F	NA	NA	NA	NA	PBS	Str,OMA	NA	Hypermetr	No	(Micalizzi et al., 2016)
Human LAMA1 genomic sequence: NG_034251.1; human LAMA1 mRNA sequence: NM_005559.3; human LAMA1 protein sequence: NP_005550.2. M:male; F:female; NA:not available; PBS:Poretti-Boltshauser syndrome; Ny:nystagmus; OMA:ocular motor apraxia; Str:strabismus; RD:retinal degeneration; HM:high myopia.
REFERENCE
Al-Dewik, N., Mohd, H., Al-Mureikhi, M., Ali, R., Al-Mesaifri, F., Mahmoud, L., et al. (2019). Clinical exome sequencing in 509 Middle Eastern families with suspected Mendelian diseases: The Qatari experience. Am J Med Genet A 179, 927-935. doi: 10.1002/ajmg.a.61126.
Aldinger, K.A., Mosca, S.J., Tetreault, M., Dempsey, J.C., Ishak, G.E., Hartley, T., et al. (2014). Mutations in LAMA1 cause cerebellar dysplasia and cysts with and without retinal dystrophy. Am J Hum Genet 95, 227-234. doi: 10.1016/j.ajhg.2014.07.007.
Amer Ammari, Amal Alhashem, Hanen Abdelraouf, Fatma Alzahrani, Fowzan Sami Alkuraya, and Brahim Tabarki (2018). An atypical presentation of severe congenital contractures and lack of cerebellar involvement in a patient with a novel LAMA1 mutation. Saudi Society of Medical Genetics 1, 43-46.
Chen, M., Zhang, M., Qian, Y., Yang, Y., Sun, Y., Liu, B., et al. (2020). Identification of a likely pathogenic structural variation in the LAMA1 gene by Bionano optical mapping. NPJ Genom Med 5, 31. doi: 10.1038/s41525-020-0138-z.
Crowgey, E.L., Washburn, M.C., Kolb, E.A., and Puffenberger, E.G. (2019). Development of a Novel Next-Generation Sequencing Assay for Carrier Screening in Old Order Amish and Mennonite Populations of Pennsylvania. J Mol Diagn 21, 687-694. doi: 10.1016/j.jmoldx.2019.03.004.
Kirk, E.P., Barlow-Stewart, K., Selvanathan, A., Josephi-Taylor, S., Worgan, L., Rajagopalan, S., et al. (2019). Beyond the panel: preconception screening in consanguineous couples using the TruSight One "clinical exome". Genet Med 21, 608-612. doi: 10.1038/s41436-018-0082-9.
Marlow, E., Chan, R.V.P., Oltra, E., Rusu, I., and Gupta, M.P. (2018). Retinal Avascularity and Neovascularization Associated With LAMA1 (laminin1) Mutation in Poretti-Boltshauser Syndrome. JAMA Ophthalmol 136, 96-97. doi: 10.1001/jamaophthalmol.2017.5060.
Masson, R., Piretti, E., Pellegrin, S., Gusson, E., Poretti, A., Valente, E.M., et al. (2017). Early-onset head titubation in a child with Poretti-Boltshauser syndrome. Neurology 88, 1478-1479. doi: 10.1212/WNL.0000000000003823.
Micalizzi, A., Poretti, A., Romani, M., Ginevrino, M., Mazza, T., Aiello, C., et al. (2016). Clinical, neuroradiological and molecular characterization of cerebellar dysplasia with cysts (Poretti-Boltshauser syndrome). Eur J Hum Genet 24, 1262-1267. doi: 10.1038/ejhg.2016.19.
Monies, D., Abouelhoda, M., Assoum, M., Moghrabi, N., Rafiullah, R., Almontashiri, N., et al. (2019). Lessons Learned from Large-Scale, First-Tier Clinical Exome Sequencing in a Highly Consanguineous Population. Am J Hum Genet 105, 879. doi: 10.1016/j.ajhg.2019.09.019.
Najmabadi, H., Hu, H., Garshasbi, M., Zemojtel, T., Abedini, S.S., Chen, W., et al. (2011). Deep sequencing reveals 50 novel genes for recessive cognitive disorders. Nature 478, 57-63. doi: 10.1038/nature10423.
Patel, N., Aldahmesh, M.A., Alkuraya, H., Anazi, S., Alsharif, H., Khan, A.O., et al. (2016). Expanding the clinical, allelic, and locus heterogeneity of retinal dystrophies. Genet Med 18, 554-562. doi: 10.1038/gim.2015.127.
Strauss, K.A., Gonzaga-Jauregui, C., Brigatti, K.W., Williams, K.B., King, A.K., Van Hout, C., et al. (2018). Genomic diagnostics within a medically underserved population: efficacy and implications. Genet Med 20, 31-41. doi: 10.1038/gim.2017.76.
Vilboux, T., Malicdan, M.C., Chang, Y.M., Guo, J., Zerfas, P.M., Stephen, J., et al. (2016). Cystic cerebellar dysplasia and biallelic LAMA1 mutations: a lamininopathy associated with tics, obsessive compulsive traits and myopia due to cell adhesion and migration defects. J Med Genet 53, 318-329. doi: 10.1136/jmedgenet-2015-103416.
Yan, H., Shi, Z., Wu, Y., Xiao, J., Gu, Q., Yang, Y., et al. (2019). Targeted next generation sequencing in 112 Chinese patients with intellectual disability/developmental delay: novel mutations and candidate gene. BMC Med Genet 20, 80. doi: 10.1186/s12881-019-0794-y.

## Sheet: Sheet3
	Gender	Country of origin	Parental consanguinity	Siblings/affected siblings	Age at first symptom (m)	First symptom	Age at last follow-up (y)	Ataxia	OMA	Other ocular movement disorders	Cognitive development	Speech/ language delay	Other neurological findings	Myopia	Retinal dystrophy	Other eye findings	Other clinical findings	cDNA variants		Protein alterations		LOVD screening ID	LOVD Individual ID
Patient 1	male	Switzerland	no	2000-01-01	4	Str	12.3	yes	yes	str	IQ 70	+	no	++ (-9dpt)	no	no	no	c.[8556+1G>A] hom		Splice		54726	54778
Patient 2	female	Albania	no	2000-01-01	5	OMA	7.3	yes	yes	no	DQ 60	++	no	no	no	hypermetr(+4 dpt)	no	c.[2935delA] hom		p.(R979Gfs*45)		54731	54783
Patient 3	male	Germany	no	2000-01-01	3	DD	6.5	yes	yes	str, ny	delay +	+	no	++ (-13dpt)	no	no	no	c.[4676delA]; c.[7180C>T]		p.(E1559Gf*3);	p.(R2394*)	54732	54784
Patient 4*	female	Bosnia	no	44411	44261	DD	14	yes	yes	no	delay +	+	no	no	no	no	no	c.[2935delA] hom		p.(R979Gfs*45)		54735	54787
Patient 5*	female	Bosnia	no	44411	44261	DD	8.7	yes	no	no	delay +	+	no	no	no	no	no	c.[2935delA] hom		p.(R979Gfs *45)		56348	56388
Patient 6*	male	Bosnia	no	44411	44261	DD	7.5	yes	no	no	delay +	+	no	no	no	no	no	c.[2935delA] hom		p.(R979Gfs *45)		56349	56389
Patient 7*	male	Bosnia	no	44411	44261	D	11	yes	no	str	delay +	+	no	no	no	no	no	c.[2935delA] hom		p.(R979Gfs*45)		56350	56390
Patient 8	male	Germany	no	2000-01-01	2	Ny	8.7	yes	yes	ny	IQ 99	+	no	++ (-14dpt)	yes	no	no	c.[1774_1775insTTCATAAT];	c.[6348dupT]	p.(S592Ffs*9);	p.(K2117*)	54737	54789
Patient 9	female	Kosovo	no	2000-02-01	4	poor fixation	4	yes	yes	no	delay +	+	no	++ (-13dpt)	yes	no	no	c.[2935delA] hom		p.(R979Gfs*45)		54738	54790
Patient 10	female	Russia	no	2000-03-01	44259	DD	5.5	yes	yes	no	delay +	++	ballismus	+++ (-17dpt)	no	no	no	c.[470C>G];	g.[6999443_6999910del]	p.(S157*);	p.(F1462Lfs*1)	54740	54791
Patient 11	male	Spain	yes	2000-01-01	44259	DD	3.5	yes	yes	no	delay ++	+	no	++ (-11dpt)	yes	no	no	c.[2935delA] hom		p.(R979Gfs*45)		54741	54792
Patient 12	female	Italy	no	0/0	44259	DD	12	yes	yes	Str, Ny	delay +	+	no	no	no	no	no	c.[4663+1G>C];	c.[1404_1405delAG]	Splice /	p.(G469Afs*5)	54742	54793
Patient 13	male	Turkey	no	0/0	44259	DD	2	yes	no	Str	delay +	+	no	no	no	no	no	c.[2935delA]; c.[2616delG]		p.(R979Gfs*45);p.(K872Nfs*23)		54743	54794
Patient 14	female	Italy-England	no	2000-01-01	44230	DD, poor fixation	1.5	n.a.	yes	Ny	delay +	+	no	no	no	hypermetr	no	c.[8761C>T]; g.[6942238_6943401del]		p.(R2921*); p.(V2929Sfs?)		54745	54796
Patient 15	female	Italy	no	0/0	44230	DD	9.5	yes	yes	Ny	IQ 118	no	no	++	yes	no	no	c.[164A>T];	c.[2108C>T]	p.(H55L); p.(A703V)		54748	54799
Patient 16	male	Turkey	no	2000-02-01	44291	DD	7.5	yes	yes	Str	delay +	+	no	++ (-6dpt)	no	no	no	c.[3919C>T] hom		p.(R1307*)		54749	54800
Patient 17	male	Albania	no	0/0	44291	DD	16	yes	yes	Str	delay ++	+	no	++ (-6dpt)	no	no		c.[2935delA] hom		p.(R979Gfs*45)		54750	54801
Patient 18	female	Italy	no	0/0	44259	DD	14	yes	yes	Str	delay +	+	no	no	no	hypermetr		no		no		no	no
DD, developmental delay; DQ, developmental quotient; hom, homozygous; hypermetr, hypermetropia; kyphoscol, kyphoscoliosis; m, months; n.a., not available; Ny, nystagmus; OMA, ocular motor apraxia; Str, strabismus; y, years; *, siblings; +, mild; ++, moderate; +++, marked. The founder variant is in bold. Accession numbers are as follows: human LAMA1 genomic sequence: NG_034251.1; human LAMA1 mRNA …

## Sheet: Sheet2
human LAMA1 genomic sequence: NG_034251.1; human LAMA1 mRNA sequence: NM_005559.3; human LAMA1 protein sequence: NP_005550.2.
ID	gender	allele1	allele2		consquence		全身	eye movement	retina	referactive error	NOVEL FEATURE	AUTHOR	YEARS	REFERENCE
Patient 15	female	c.[164A>T]	c.[2108C>T]		p.(H55L);	p.(A703V)	PBS	Ny,OMA	yes	++		Micalizzi	2016	Eur J Hum Genet 24, 1262
Patient 8	male	c.[1774_1775insTTCATAAT]	c.[6348dupT]		p.(S592Ffs*9);	p.(K2117*)	PBS	ny,OMA	yes	++ (-14dpt)		Micalizzi	2016	Eur J Hum Genet 24, 1262
Patient 13	male	c.[2935delA]	c.[2616delG]		p.(R979Gfs*45);	p.(K872Nfs*23)	PBS	Str	no	no		Micalizzi	2016	Eur J Hum Genet 24, 1262
Patient 2	female	c.[2935delA]		homozygous	p.(R979Gfs*45)		PBS	OMA	no	hypermetr(+4 dpt)		Micalizzi	2016	Eur J Hum Genet 24, 1262
Patient 4*	female	c.[2935delA]		homozygous	p.(R979Gfs*45)		PBS	OMA	no	no		Micalizzi	2016	Eur J Hum Genet 24, 1262
Patient 5*	female	c.[2935delA]		homozygous	p.(R979Gfs *45)		PBS	no	no	no		Micalizzi	2016	Eur J Hum Genet 24, 1262
Patient 6*	male	c.[2935delA]		homozygous	p.(R979Gfs *45)		PBS	no	no	no		Micalizzi	2016	Eur J Hum Genet 24, 1262
Patient 7*	male	c.[2935delA]		homozygous	p.(R979Gfs*45)		PBS	str	no	no		Micalizzi	2016	Eur J Hum Genet 24, 1262
Patient 9	female	c.[2935delA]		homozygous	p.(R979Gfs*45)		PBS	OMA	yes	++ (-13dpt)		Micalizzi	2016	Eur J Hum Genet 24, 1262
Patient 11	male	c.[2935delA]		homozygous	p.(R979Gfs*45)		PBS	OMA	yes	++ (-11dpt)		Micalizzi	2016	Eur J Hum Genet 24, 1262
Patient 17	male	c.[2935delA] hom		homozygous	p.(R979Gfs*45)		PBS	Str,OMA	no	++ (-6dpt)		Micalizzi	2016	Eur J Hum Genet 24, 1262
Patient 16	male	c.[3919C>T] hom		homozygous	p.(R1307*)		PBS	Str,OMA	no	++ (-6dpt)		Micalizzi	2016	Eur J Hum Genet 24, 1262
Patient 12	female	c.[4663+1G>C]	c.[1404_1405delAG]		Splice /	p.(G469Afs*5)	PBS	Str, Ny,OMA	no	no		Micalizzi	2016	Eur J Hum Genet 24, 1262
Patient 3	male	c.[4676delA]	c.[7180C>T]		p.(E1559Gf*3);	p.(R2394*)	PBS	str, ny,OMA	no	++ (-13dpt)		Micalizzi	2016	Eur J Hum Genet 24, 1262
Patient 10	female	c.[470C>G]	g.[6999443_6999910del]		p.(S157*);	p.(F1462Lfs*1)	PBS	OMA	no	+++ (-17dpt)		Micalizzi	2016	Eur J Hum Genet 24, 1262
Patient 1	male	c.[8556+1G>A]		homozygous	Splice		PBS	str,OMA	no	++ (-9dpt)		Micalizzi	2016	Eur J Hum Genet 24, 1262
Patient 14	female	c.[8761C>T]	g.[6942238_6943401del]		p.(R2921*); p.(V2929Sfs?)		PBS	Ny,OMA	no	hypermetr		Micalizzi	2016	Eur J Hum Genet 24, 1262
NA	female	c.1243delC	p.(His415Ilefs*78)	homozygous			Developmental delay, microcephaly, ataxia, cerebellar hypoplasia	NA	NA	NA	NA	Al-Dewik	2019	Am J Med Genet A 179, 927
Patient 2	female	c.2160T>A	c.5985_5991delGATACTT		p.C720*	p.(Ile1996Glufs*7)	PBS	ny,OMA	lattice degeneration of peripheral retina	no	Tics and Anxiety	Vilboux	2016	J Med Genet 53, 318
Patient 7	female	c.2755G>C	c.1711_1712del	compound heterozygous	p.G919R	p.(Ala571ProfsTer8)	Intellectual disability/developmental delay	NO	NO	NO		Yan	2019	BMC Med Genet 20, 80
UW162	male	c.2986delA	c.7965-15_7965-3del13	heterozygous	p.(Thr996Hisfs*28)		Cerebellar dysplasia with cysts	strabismus,nystagmus	absent pigment	myopia		Aldinger	2014	Am J Hum Genet 95, 227
Couple C002-SON	male	c.3597del		homozygous	p.Asp1200Thrfs*38		PBS	NA	described as ocular albinism	NA		Kirk	2019	Genet Med 21, 608
fetus		c.4663+1G>C	~48 kb incl. ex. 7-33	compound heterozygous	IVS32 ds G-C +1		NA	NA	NA	NA	two consecutive pregnancies affected with ventriculomegaly	Chen	2020	Genomic Med 5 31
M183	NA	c.4715delG	c.4715delG	homozygous	p.(Gly1572Valfs*7)		Intellectual disability	strabismus	NA	NA		Najmabadi	2011	Nature 478, 57
UW163-3	female	c.555T>G	c.2816_2817delAT	compound heterozygous	p.Y185*	p.(Tyr939Leufs*27)	Cerebellar dysplasia	OMA oculomotor apraxia	retinal dysfunction:cones more affected than rods on ERG	Myopia ( 3.00)		Aldinger	2014	Am J Hum Genet 95, 227
UW163-4	female	c.555T>G	c.2816_2817delAT	compound heterozygous	p.Y185*	p.(Tyr939Leufs*27)	Cerebellar dysplasia	OMA, strabismus,nystagmus	chorioretinal atrophy, macular and peripheral involvement, cones worse than rods on ERG	high myopia ( 11.5)		Aldinger	2014	Am J Hum Genet 95, 227
做了转录组	female	c.5661-2A>G		homozygous	IVS39 as A-G -2		no cerebellar involvement	NA	ERG abnormality	NA	severe arthrogryposis, feeding difficulties, developmental delay	Ammari	2018	J Biochem Clin Genet 1 43	Ammari (2018) J Biochem Clin Genet 1 43
CA0035	female	c.588+2T>G	c.588+2T>G	homozygous	IVS4 ds T-G +2		Cerebellar dysplasia with cysts	strabismus,amblyopia	atrophic appearing	high myopia ( 13.5)		Aldinger	2014	Am J Hum Genet 95, 227
UW154	female	c.6345+3G>C	c.7965-15_7965-3del13	compound heterozygous	IVS44 ds G-C +3		Cerebellar dysplasia with cysts	strabismus,nystagmus	thinned	high myopia ( 17)		Aldinger	2014	Am J Hum Genet 95, 227
UPN-1223	male	c.664C>T	p.R222*				Failure to thrive, physical and speech delay, ophthalmological dysmorphism and abnormalities, dry skin, brain malformations and hypotonia	NA	NA	NA		Monies	2019	Am J Hum Genet 104: 1182 [Additional report]
NA	male	c.664C>T	c.2331C>G	compound heterozygous	p.Arg222*	p.Tyr777*	PBS	ny,Str	wasmacular and peripheral pigmentmottlingandsevere peripheral retinal avascularity,small, circumferential, latticelike lesions, chorioretinal scars, and pigmented atrophic retinal holes	-15.5	Fluorescein angiography confirmed marked retinal avascularitywithoutneovascularization	Marlow	2018	JAMA Ophthalmol 136, 96
NA	female	c.664C>T	c.2331C>G	compound heterozygous	p.Arg222*	p.Tyr777*	PBS	ny,Str	wasmacular and peripheral pigmentmottlingandsevere peripheral retinal avascularity	-16	Fluorescein angiography confirmed marked retinal avascularitywithoutneovascularization	Marlow	2018	JAMA Ophthalmol 136, 96
UW160-3	female	c.6701delC	c.768+1G>A/c.8557-1G>C	compound heterozygous	p.(Pro2234Leufs*9)	IVS59 as G-C -1	Cerebellar dysplasia with cysts	strabismus,OMA	lattice and peripheral degeneration,macular heterotopia,increased pigment	high myopia ( 16.5)		Aldinger	2014	Am J Hum Genet 95, 227
UW160-4	male	c.6701delC	c.768+1G>A/c.8557-1G>C	compound heterozygous	p.(Pro2234Leufs*9)	IVS5 ds G-A +1/IVS59 as G-C -1	Cerebellar dysplasia with cysts	strabismus,amblyopia	atrophic appearing	high myopia ( 13.5)	others	Aldinger	2014	Am J Hum Genet 95, 227
Patient 1-1	male	c.6701delC	c.768+1G>A/c.8557-1G>C	compound heterozygous	IVS5 ds G-A +1/IVS59 as G-C -1	p.(Pro2234Leufs*9)	PBS	ny,OMA,str	retinal dystrophy on ERG at 3 months; chorioretinal atrophy	high myopia(−20D right eye and −30D left eye)	Tics and Anxiety	Vilboux	2016	J Med Genet 53, 318
Patient 1-2	female	c.6701delC	c.768+1G>A/c.8557-1G>C	compound heterozygous	IVS5 ds G-A +1/IVS59 as G-C -1	p.(Pro2234Leufs*9)	PBS	ny,str	chorioretinal atrophy	high myopia diagnosed at 1 year	Tics	Vilboux	2016	J Med Genet 53, 318
13DG0441	NA	c.7160G>A;		NA	p.Trp2387*		PBS	NA	RD	NA		Patel	2016	Genet Med 18, 554
NA	NA	c.8556+1G>A	IVS59 ds G-A +1	homozygous			PBS	NA	NA	NA	NA	Strauss	2018	Genet Med 20: 31 [Additional report]
NA		c.8556+1G>A	IVS59 ds G-A +1	homozygous			PBS	NA	NA	NA		Crowgey	2019	J Mol Diagn 21: 687 [Additional report]
NA	female	c.8761C>T	ex. 62-63	compound heterozygous	(p.R2921*	exon 62–63 deletion	PBS	ny,OMA	NA	NA	head titubation	Masson	2017	Neurology 88: 1478 [Additional case report]
Patient 18	female	NA	NA	NA	NA	NA	PBS	Str,OMA	no	hypermetr		Micalizzi	2016	Eur J Hum Genet 24, 1262
